# Supplementary material for: The Metabolic Potential of Endophytic Actinobacteria Associated with Medicinal Plant Thymus roseus as a Plant-Growth Stimulator
Source: Microorganisms. 2022 Sep 7;10(9):1802. doi: 10.3390/microorganisms10091802 (PMC9505248; doi:10.3390/microorganisms10091802)
Supplement: Supplementary file 1 [file microorganisms-10-01802-s001.zip]

Archive with 3 entries (3 files):
- Figure S1 PGP photos.jpg
- Figure S2 plant photos.jpg
- Tables S1-S6.pdf
